# Supplementary material for: Effects of Obeticholic Acid Treatment on Primary Human Hepatocytes in a Novel Tri-Culture Model System
Source: Cells. 2025 Jun 24;14(13):968. doi: 10.3390/cells14130968 (PMC12249178; doi:10.3390/cells14130968)
Supplement: Supplementary file 1 [file cells-14-00968-s001.zip]

Archive with 1 entries (1 files):
- cells-3640675-supplementary.pdf
